# Supplementary material for: Single-Cell RNA Sequencing Reveals Heterogeneity in the Tumor Microenvironment between Young-Onset and Old-Onset Colorectal Cancer
Source: Biomolecules. 2022 Dec 12;12(12):1860. doi: 10.3390/biom12121860 (PMC9776336; doi:10.3390/biom12121860)
Supplement: Supplementary file 1 [file biomolecules-12-01860-s001.zip]

Archive with 8 entries (8 files):
- FigureS1.tif
- FigureS2.tif
- FigureS3.tif
- FigureS4.tif
- FigureS5.tif
- FigureS6.tif
- Supplementary Figure Legends20221203.pdf
- Supplementary table S1 .xlsx
