# Supplementary material for: Single-Cell RNA Sequencing Reveals Heterogeneity in the Tumor Microenvironment between Young-Onset and Old-Onset Colorectal Cancer
Source: Biomolecules. 2022 Dec 12;12(12):1860. doi: 10.3390/biom12121860 (PMC9776336; doi:10.3390/biom12121860)
Supplement: Supplementary file 1 [file biomolecules-12-01860-s001.zip › Supplementary table S1 .xlsx]

## Sheet: Supplementary table S1
Patient ID	Age	Gender	Diagnosis	Histological type	Clinical stage（cTNM）	Grade	KRAS	NRAS	BRAF	PI3KCA
oCRC-01	65	F	Rectal adenocarcinoma	Adenocarcinoma	cT3bN0M0	Moderately differentiated	\	\	\	\
oCRC-02	70	F	Rectal adenocarcinoma	Adenocarcinoma	cT4aN2M0-1	Moderately differentiated	\	\	\	\
oCRC-03	68	F	Rectal adenocarcinoma	Adenocarcinoma	cT2-3aN0	\	\	\	\	\
oCRC-04	68	M	Rectal adenocarcinoma	Adenocarcinoma	cT4aN2bM1	Moderately differentiated	Mutant	wild-type	wild-type	wild-type
oCRC-05	74	M	Rectal adenocarcinoma	Adenocarcinoma	cT3bN0Mx	Moderately differentiated	\	\	\	\
oCRC-06	67	M	Rectal adenocarcinoma	Adenocarcinoma	cT4aN2bM1	Moderately differentiated	\	\	\	\
oCRC-07	73	M	Rectal adenocarcinoma	Adenocarcinoma	cT4aN1bMx	Moderately differentiated	\	\	wild-type	\
yCRC-01	36	M	Rectal adenocarcinoma	Adenocarcinoma	cT3aN1-2M0	Moderately differentiated	wild-type	wild-type	wild-type	wild-type
yCRC-02	22	M	Descending colon adenocarcinoma	Mucinous adenocarcinoma	cT3N2aM0	Poorly differentiated	\	\	wild-type	\
yCRC-03	20	F	Sigmoid colon adenocarcinoma	Adenocarcinoma	cT4N+M0	Moderately-poor differentiated	\	\	wild-type	\
yCRC-04	28	F	Sigmoid colon adenocarcinoma	Mucinous adenocarcinoma	cT3/4aN1M0	Poorly differentiated	wild-type	wild-type	Mutant	wild-type
yCRC-05	36	F	Rectal adenocarcinoma	Adenocarcinoma	cT3bN1bM0	Moderately differentiated	\	\	wild-type	\
yCRC-06	22	M	Rectal adenocarcinoma	Adenocarcinoma	cT3bN1aM1	Moderately differentiated	wild-type	wild-type	wild-type	wild-type
yCRC-07	35	F	Rectal adenocarcinoma	Adenocarcinoma	cT3bN1bM0	Moderately differentiated	wild-type	wild-type	Mutant	wild-type
